# Supplementary material for: Novel 8-trifluoromethylquinobenzothiazines—Synthesis and Evaluation for Antiproliferative and Antibacterial Activity
Source: Pharmaceuticals (Basel). 2026 Mar 4;19(3):422. doi: 10.3390/ph19030422 (PMC13029083; doi:10.3390/ph19030422)
Supplement: Supplementary file 1 [file pharmaceuticals-19-00422-s001.zip]

Archive with 1 entries (1 files):
- pharmaceuticals-4177112-supplementary.pdf
